# Supplementary material for: The role of ATP synthase subunit e (ATP5I) in mediating the metabolic and antiproliferative effects of metformin in cancer cells
Source: eLife. 2026 May 15;13:RP102680. doi: 10.7554/eLife.102680 (PMC13179060; doi:10.7554/eLife.102680)
Supplement: Figure 1—source data 2. — Many of our source data contains cut blotting membranes. Blotting membranes were cut after transfer to allow probing for proteins with different molecular weights. Each membrane section was incubated with the appropriate antibody corresponding to the target protein size. [file elife-102680-fig1-data2.zip]

Archive with 3 entries (2 files):
- Figure 1 - Source data 2/
- Figure 1 - Source data 2/Figure 1B_Source data 2.pdf
- Figure 1 - Source data 2/Figure 1F_Source data 2.pdf
