# Supplementary material for: The role of ATP synthase subunit e (ATP5I) in mediating the metabolic and antiproliferative effects of metformin in cancer cells
Source: eLife. 2026 May 15;13:RP102680. doi: 10.7554/eLife.102680 (PMC13179060; doi:10.7554/eLife.102680)
Supplement: Figure 1—source data 3. [file elife-102680-fig1-data3.zip]

Archive with 9 entries (6 files):
- Figure 1 - Source data 3/
- Figure 1 - Source data 3/Figure 1B_ Source data 3/
- Figure 1 - Source data 3/Figure 1B_ Source data 3/ACC.png
- Figure 1 - Source data 3/Figure 1B_ Source data 3/ACTIN.png
- Figure 1 - Source data 3/Figure 1B_ Source data 3/AMPK.png
- Figure 1 - Source data 3/Figure 1B_ Source data 3/P-ACC.tif
- Figure 1 - Source data 3/Figure 1B_ Source data 3/pAMKP.png
- Figure 1 - Source data 3/Figure 1F_ Source data 3/
- Figure 1 - Source data 3/Figure 1F_ Source data 3/Pull-down-BM_ATP5i_validation_1020.tif
