# Supplementary material for: The role of ATP synthase subunit e (ATP5I) in mediating the metabolic and antiproliferative effects of metformin in cancer cells
Source: eLife. 2026 May 15;13:RP102680. doi: 10.7554/eLife.102680 (PMC13179060; doi:10.7554/eLife.102680)
Supplement: Figure 2—source data 1. [file elife-102680-fig2-data1.zip]

Archive with 3 entries (2 files):
- Figure 2 - Source data 1/
- Figure 2 - Source data 1/Figure 2A_Source data 1.pdf
- Figure 2 - Source data 1/Figure 2G_Source data 1.pdf
