# Supplementary material for: The role of ATP synthase subunit e (ATP5I) in mediating the metabolic and antiproliferative effects of metformin in cancer cells
Source: eLife. 2026 May 15;13:RP102680. doi: 10.7554/eLife.102680 (PMC13179060; doi:10.7554/eLife.102680)
Supplement: Figure 2—source data 2. [file elife-102680-fig2-data2.zip]

Archive with 11 entries (8 files):
- Figure 2 - Source data 2/
- Figure 2 - Source data 2/Figure 2A_ Source data 2/
- Figure 2 - Source data 2/Figure 2A_ Source data 2/ATP5I.tif
- Figure 2 - Source data 2/Figure 2A_ Source data 2/ATP5L.tif
- Figure 2 - Source data 2/Figure 2A_ Source data 2/b-subunit.tif
- Figure 2 - Source data 2/Figure 2A_ Source data 2/GAPDH.tif
- Figure 2 - Source data 2/Figure 2A_ Source data 2/OSCP.tif
- Figure 2 - Source data 2/Figure 2A_ Source data 2/OXPHOS.tif
- Figure 2 - Source data 2/Figure 2G_ Source data 2/
- Figure 2 - Source data 2/Figure 2G_ Source data 2/BN_PAGE_300s.tif
- Figure 2 - Source data 2/Figure 2G_ Source data 2/Ponceau_BN_PAGE.tif
