# Supplementary material for: The role of ATP synthase subunit e (ATP5I) in mediating the metabolic and antiproliferative effects of metformin in cancer cells
Source: eLife. 2026 May 15;13:RP102680. doi: 10.7554/eLife.102680 (PMC13179060; doi:10.7554/eLife.102680)
Supplement: Figure 2—figure supplement 1—source data 2. [file elife-102680-fig2-figsupp1-data2.zip]

Archive with 5 entries (3 files):
- Figure 2 - Figure supplement 1 - Source data 2/
- Figure 2 - Figure supplement 1 - Source data 2/Figure 2_ Figure supplement 1_ Source data 2/
- Figure 2 - Figure supplement 1 - Source data 2/Figure 2_ Figure supplement 1_ Source data 2/ATP5I.tif
- Figure 2 - Figure supplement 1 - Source data 2/Figure 2_ Figure supplement 1_ Source data 2/GAPDH.png
- Figure 2 - Figure supplement 1 - Source data 2/Figure 2_ Figure supplement 1_ Source data 2/OXPHOS.png
