# Supplementary material for: The role of ATP synthase subunit e (ATP5I) in mediating the metabolic and antiproliferative effects of metformin in cancer cells
Source: eLife. 2026 May 15;13:RP102680. doi: 10.7554/eLife.102680 (PMC13179060; doi:10.7554/eLife.102680)
Supplement: Figure 3—figure supplement 1—source data 2. [file elife-102680-fig3-figsupp1-data2.zip]

Archive with 5 entries (3 files):
- Figure 3 - Figure supplement 1 - Source data 2/
- Figure 3 - Figure supplement 1 - Source data 2/Figure 3_ Figure supplement 1_ Source data 2/
- Figure 3 - Figure supplement 1 - Source data 2/Figure 3_ Figure supplement 1_ Source data 2/ACTIN.tif
- Figure 3 - Figure supplement 1 - Source data 2/Figure 3_ Figure supplement 1_ Source data 2/AMPK.tif
- Figure 3 - Figure supplement 1 - Source data 2/Figure 3_ Figure supplement 1_ Source data 2/P-AMPK.tif
