# Supplementary material for: The role of ATP synthase subunit e (ATP5I) in mediating the metabolic and antiproliferative effects of metformin in cancer cells
Source: eLife. 2026 May 15;13:RP102680. doi: 10.7554/eLife.102680 (PMC13179060; doi:10.7554/eLife.102680)
Supplement: Figure 4—source data 2. [file elife-102680-fig4-data2.zip]

Archive with 7 entries (5 files):
- Figure 4 - Source data 2/
- Figure 4 - Source data 2/Figure 4_ Source data 2/
- Figure 4 - Source data 2/Figure 4_ Source data 2/ATP5I.tif
- Figure 4 - Source data 2/Figure 4_ Source data 2/ATP5L.tif
- Figure 4 - Source data 2/Figure 4_ Source data 2/GAPDH.tif
- Figure 4 - Source data 2/Figure 4_ Source data 2/OSCP.tif
- Figure 4 - Source data 2/Figure 4_ Source data 2/OXPHOS.tif
